# Supplementary material for: Oropharyngeal Interventions in Intubated Patients for Preventing Ventilator Associated Pneumonia: A Systematic Review and Multi-Variate Network Meta-Analysis Evaluating Pharmacological Agents
Source: J Clin Med. 2025 Nov 18;14(22):8174. doi: 10.3390/jcm14228174 (PMC12653545; doi:10.3390/jcm14228174)
Supplement: Supplementary file 1 [file jcm-14-08174-s001.zip]

Archive with 2 entries (2 files):
- jcm-3983009-Electronic Supplementary File S1 .pdf
- jcm-3983009-supplementary.pdf
